# Supplementary material for: Potato calcium sensor modules StCBL3-StCIPK7 and StCBL3-StCIPK24 negatively regulate plant immunity
Source: BMC Plant Biol. 2024 Jan 5;24:30. doi: 10.1186/s12870-023-04713-x (PMC10768403; doi:10.1186/s12870-023-04713-x)
Supplement: Supplementary file 2 — Supplementary Material 2 [file 12870_2023_4713_MOESM2_ESM.xlsx]

## Sheet: Table 1
Primers used in this study
Primer name	Forward primer and reverse primers (5’ to 3’)	Purpose
TRV-NbCBL3-F	TGAGTAAGGTTACCGAATTCCCAGTAGCTGATAAAATG	VIGS
TRV-NbCBL3-R	AGACGCGTGAGCTCGGTACCAACAAAGCTGGGGAATGC	VIGS
TRV-NbCBL2-F	TGAGTAAGGTTACCGAATTCAAATACACCCCTGGTTAC	VIGS
TRV-NbCBL2-R	AGACGCGTGAGCTCGGTACCAATTTTATCGGCTACTG	VIGS
TRV-NbCBL10-F	TGAGTAAGGTTACCGAATTCTTTAAGCTTTATGATCT	VIGS
TRV-NbCBL10-R	AGACGCGTGAGCTCGGTACCAGCAACTTCATCAACTTC	VIGS
TRV-NbCBL11-F	TGAGTAAGGTTACCGAATTCAATGCTCCTATCGATGAT	VIGS
TRV-NbCBL11-R	AGACGCGTGAGCTCGGTACCACTCGGGAATGTAGTTG	VIGS
TRV-NbCBL13-F	TGAGTAAGGTTACCGAATTCATGTTGCAGTGCCTAGA	VIGS
TRV-NbCBL13-R	AGACGCGTGAGCTCGGTACCCAAGATTCCATTGTGCTT	VIGS
TRV-NbCIPK7-F	TGAGTAAGGTTACCGAATTCATGGTGATAAGGAAATTAGG	VIGS
TRV-NbCIPK7-R	AGACGCGTGAGCTCGGTACCAATAAATTCCAAGATGATAT	VIGS
StCBL3-AD-F	GCCATGGAGGCCAGTGAATTCATGGGCTGCTTTCACTCAA	Y2H
StCBL3-AD-R	CAGCTCGAGCTCGATGGATCCTTAAATTTCTGAATCATCAACCT	Y2H
StCIPK7-BD-F	ATGGCCATGGAGGCCGAATTCATGGTGGTAAGGAAAGTTGGGA	Y2H
StCIPK7-BD-R	CCGCTGCAGGTCGACGGATCCTCATCTCTTTCTACTCCTTGCTTTTG	Y2H
StCIPK27-BD-F	ATGGCCATGGAGGCCGAATTCATGGTACTGATTCATCATCAGCAAC	Y2H
StCIPK27-BD-R	CCGCTGCAGGTCGACGGATCCTTACTCACTGGTATGATTTCCATCTTT	Y2H
StCIPK12-BD-F	ATGGCCATGGAGGCCGAATTCATGGCCAATAAAGGAAGC	Y2H
StCIPK12-BD-R	CCGCTGCAGGTCGACGGATCCAGGTAACTGCTCTTGCTGT	Y2H
StCIPK18-BD-F	ATGGCCATGGAGGCCGAATTCATGGAGAGTAAGGGGAGT	Y2H
StCIPK18-BD-R	CCGCTGCAGGTCGACGGATCCTGCATTCTTCTGAGGTGAA	Y2H
StCIPK9-BD-F	ATGGCCATGGAGGCCGAATTCATGGAGAAAAAAGGAAAT	Y2H
StCIPK9-BD-R	CCGCTGCAGGTCGACGGATCCACGATTAGCTGGCTGCTC	Y2H
StCIPK23-BD-F	ATGGCCATGGAGGCCGAATTCATGAATCAGGCAAAAATCAAGCG	Y2H
StCIPK23-BD-R	CCGCTGCAGGTCGACGGATCCCTACCTATCTTGCATGTCCTCTTCA	Y2H
StCIPK19-BD-F	ATGGCCATGGAGGCCGAATTCATGGAGAAGAAAATATTG	Y2H
StCIPK19-BD-R	CCGCTGCAGGTCGACGGATCCCACGCTGGATGACAAAT	Y2H
StCIPK17-BD-F	ATGGCCATGGAGGCCGAATTCATGGCTCCGGAAGAGAAATGTGG	Y2H
StCIPK17-BD-R	CCGCTGCAGGTCGACGGATCCTCAAGTAAGTGTAGATGATGTC	Y2H
StCIPK24-BD-F	ATGGCCATGGAGGCCGAATTCATGGGGCCAGAAGAAAAATGT	Y2H
StCIPK24-BD-R	CCGCTGCAGGTCGACGGATCCTCAAGCAATTGTTGGATTC	Y2H
StCIPK11-BD-F	ATGGCCATGGAGGCCGAATTCATGGCCTTATTCTCTTCTTC	Y2H
StCIPK11-BD-R	CCGCTGCAGGTCGACGGATCCTTATGGATCCACCTCTGTT	Y2H
StCIPK20-BD-F	ATGGCCATGGAGGCCGAATTCATGCCAGAGATCATACAT	Y2H
StCIPK20-BD-R	CCGCTGCAGGTCGACGGATCCGCTACCAGAAATTGGTTC	Y2H
StCIPK22-BD-F	ATGGCCATGGAGGCCGAATTCATGCCAGAGATCTTACGTGAGGA	Y2H
StCIPK22-BD-R	CCGCTGCAGGTCGACGGATCCTCACAAAAAGAATTCACTTAACT	Y2H
StCIPK15-BD-F	ATGGCCATGGAGGCCGAATTCATGGAAGATCAAATTGATCAATC	Y2H
StCIPK15-BD-R	CCGCTGCAGGTCGACGGATCCTTAATCATGGCCCTTATTCTCG	Y2H
1300-StCBL3-HA-F	TACAAATCTATCTCTGGTACCATGGGCTGCTTTCACT	For pCABIA1300 HA
1300-StCBL3-HA-R	AACATCGTATGGGTAGTCGACAATTTCTGAATCATCA	For pCABIA1300 HA
1300-StCIPK7-HA-F	TACAAATCTATCTCTGGTACCATGGTGGTAAGGAAAGTTGGG	For pCABIA1300 HA
1300-StCIPK7-HA-R	AACATCGTATGGGTAGTCGACTCTCTTTCTACTCCTTGCTT	For pCABIA1300 HA
1300-StCBL3-CLUC-F	ACGGGGGACGAGCTCGGTACCATGGGCTGCTTTCACTCAA	For pCABIA1300 CLUC
1300-StCBL3-CLUC-R	CGCGTACGAGATCTGGTCGACAATTTCTGAATCATCAACCT	For pCABIA1300 CLUC
1300-StCIPK7-NLUC-F	ACGGGGGACGAGCTCGGTACCATGGTGGTAAGGAAAGTTG	For pCABIA1300 NLUC
1300-StCIPK7-NLUC-R	AACATCGTATGGGTAGTCGACTCTCTTTCTACTCCTTGCTT	For pCABIA1300 NLUC
1300-StCIPK9-NLUC-F	ACGGGGGACGAGCTCGGTACCATGGAGAAAAAAGGAAAT	For pCABIA1300 NLUC
1300-StCIPK9-NLUC-R	AACATCGTATGGGTAGTCGACACGATTAGCTGGCTGCTC	For pCABIA1300 NLUC
1300-StCIPK11-NLUC-F	ACGGGGGACGAGCTCGGTACCATGGCCTTATTCTCTTCTTCGGA	For pCABIA1300 NLUC
1300-StCIPK11-NLUC-R	AACATCGTATGGGTAGTCGACTGGATCCACCTCTGTTGAAATC	For pCABIA1300 NLUC
1300-StCIPK12-NLUC-F	ACGGGGGACGAGCTCGGTACCATGGCCAATAAAGGAAGC	For pCABIA1300 NLUC
1300-StCIPK12-NLUC-R	AACATCGTATGGGTAGTCGACAGGTAACTGCTCTTGCTGT	For pCABIA1300 NLUC
1300-StCIPK17-NLUC-F	ACGGGGGACGAGCTCGGTACCATGGCTCCGGAAGAGAAATGTGG	For pCABIA1300 NLUC
1300-StCIPK17-NLUC-R	AACATCGTATGGGTAGTCGACAGTAAGTGTAGATGATGTC	For pCABIA1300 NLUC
1300-StCIPK19-NLUC-F	ACGGGGGACGAGCTCGGTACCATGGAGAAGAAAATATTGT	For pCABIA1300 NLUC
1300-StCIPK19-NLUC-R	AACATCGTATGGGTAGTCGACCACGCTGGATGACAAAT	For pCABIA1300 NLUC
1300-StCIPK22-NLUC-F	ACGGGGGACGAGCTCGGTACCATGCCAGAGATCTTACGTGAGGA	For pCABIA1300 NLUC
1300-StCIPK22-NLUC-R	AACATCGTATGGGTAGTCGACCAAAAAGAATTCACTTAACT	For pCABIA1300 NLUC
1300-StCIPK23-NLUC-F	ACGGGGGACGAGCTCGGTACCATGAATCAGGCAAAAATCA	For pCABIA1300 NLUC
1300-StCIPK23-NLUC-R	AACATCGTATGGGTAGTCGACCCTATCTTGCATGTCCTCT	For pCABIA1300 NLUC
1300-StCIPK24-NLUC-F	ACGGGGGACGAGCTCGGTACCATGGGGCCAGAAGAAAAATGT	For pCABIA1300 NLUC
1300-StCIPK24-NLUC-R	AACATCGTATGGGTAGTCGACAGCAATTGTTGGATTCTCAGG	For pCABIA1300 NLUC
1300-StCIPK26-NLUC-F	ACGGGGGACGAGCTCGGTACCATGGAAGATCAAATTGATCAATC	For pCABIA1300 NLUC
1300-StCIPK26-NLUC-R	AACATCGTATGGGTAGTCGACATCATGGCCCTTATTCTCG	For pCABIA1300 NLUC
1300-StCIPK27-NLUC-F	ACGGGGGACGAGCTCGGTACCATGGTACTGATTCATCATC	For pCABIA1300 NLUC
1300-StCIPK27-NLUC-R	AACATCGTATGGGTAGTCGACCTCACTGGTATGATTTCCA	For pCABIA1300 NLUC
1300-GFP-FLAG-F	ACGGGGGACGAGCTCGGTACCATGGTGAGCAAGGGCGAGGA	For pCABIA1300 FLAG
1300-GFP-FLAG-R	ATGGTCTTTGTAGTCGTCGACCTTGTACAGCTCGTCCATGC	For pCABIA1300 FLAG
1300-StCIPK7-FLAG-F	TACAAATCTATCTCTGGTACCATGGTGGTAAGGAAAGTTGGG	For pCABIA1300 FLAG
1300-StCIPK7-FLAG-R	ATGGTCTTTGTAGTCGTCGACTCTCTTTCTACTCCTTGCTTT	For pCABIA1300 FLAG
GST-StCBL3-F	GTTCCGCGTGGATCCCCGGAATTCATGGGCTGCTTTCACTCA	pull down
GST-StCBL3-R	TCAGTCACGATGCGGCCGCTCGAGTTAAATTTCTGAATCATCA	pull down
StCIPK7-His-R	TAAGAAGGAGATATACCATGGGCATGGTGGTAAGGAAAGTTG	pull down
StCIPK7-His-F	GTGGTGGTGGTGGTGCTCGAGTCTCTTTCTACTCCTTGCT	pull down
StCBL3-qRT-F	TGGGGACTTTGTCCGATCAC	For qRT-PCR
StCBL3-qRT-R	CCTCCCATCACCCTTTGTGT	For qRT-PCR
StActin-qRT-F	GCTTCCCGATGGTCAAGTCA	For qRT-PCR
StActin-qRT-R	GGATTCCAGCTGCTTCCATTC	For qRT-PCR
StCIPK7-qRT-F	AAAGGTTATGATGGTGCTG	For qRT-PCR
StCIPK7-qRT-R	GTTTGAGGATTTGGGTCTA	For qRT-PCR
NbCBL3-qRT-F	ATGATGGGCTGCTTTCAAT	For qRT-PCR
NbCBL3-qRT-R	CTAAATTTCTGAGTCAT	For qRT-PCR
NbCIPK7-qRT-F	TGATTGATGGAGTGGATTAT	For qRT-PCR
NbCIPK7-qRT-R	TCTTAAGAATGTTGACTCCT	For qRT-PCR
NbActin-RT-F	TGGTCGTACCACCGGTATTGTGTT	For qRT-PCR
NbActin-RT-R	TCACTTGCCCATCAGGAAGCTCAT	For qRT-PCR
